# Supplementary material for: Deepening the Role of Pectin in the Tissue Assembly Process During Tomato Grafting
Source: Plants (Basel). 2024 Dec 17;13(24):3519. doi: 10.3390/plants13243519 (PMC11677993; doi:10.3390/plants13243519)
Supplement: Supplementary file 1 [file plants-13-03519-s001.zip]

Archive with 1 entries (1 files):
- plants-3341972-supplementary.pdf
